# Supplementary material for: Transient effect of single or repeated acute deoxynivalenol and zearalenone dietary challenge on fecal microbiota composition in female finishing pigs
Source: Animal. 2020 Jun 18;14(11):2277–87. doi: 10.1017/S1751731120001299 (PMC7538342; doi:10.1017/S1751731120001299)
Supplement: Supplementary file 1 [file S1751731120001299sup.zip]

Archive with 3 entries (3 files):
- S1751731120001299sup001.docx
- S1751731120001299sup002.docx
- S1751731120001299sup003.docx
